# Supplementary material for: Safety and Efficacy of 2D Brachytherapy vs. 3D Image-Guided Adaptive Brachytherapy for Locally Advanced Cervical Cancer—A Single Institution Retrospective Study
Source: Curr Oncol. 2023 May 13;30(5):4966–78. doi: 10.3390/curroncol30050375 (PMC10217529; doi:10.3390/curroncol30050375)
Supplement: Supplementary file 1 [file curroncol-30-00375-s001.zip]

Archive with 1 entries (1 files):
- curroncol-2332109-supplementary.pdf
